# Supplementary material for: Contribution of Genome-Wide Association Studies to Scientific Research: A Bibliometric Survey of the Citation Impacts of GWAS and Candidate Gene Studies Published during the Same Period and in the Same Journals
Source: PLoS One. 2012 Dec 11;7(12):e51408. doi: 10.1371/journal.pone.0051408 (PMC3519865; doi:10.1371/journal.pone.0051408)
Supplement: Table S6 — PMID PUBMED identifiers of the 68 articles identified through NHGRI catalog research. (XLS) [file pone.0051408.s006.xls]

## Sheet: Table S6
Table S6 PMID PUBMED identifiers of the 68 articles identified through NHGRI catalog research
20045101
20037589
20032318
20023658
20010835
20010834
19966805
19412176
19305409
19287384
19242412
19197363
19176441
19060911
18849993
18794855
18794853
18760390
18776911
18758464
18660810
18451265
18488026
18471798
18454148
18445777
18369103
18439552
18391951
18391952
18372903
18327257
18282107
18264098
18239089
18204446
18204098
18204447
18193044
18193046
18193045
18193043
18084291
17997608
17982456
17952075
17804836
17767159
17767157
17690259
17671248
17611496
17658951
17632509
17618283
17603472
17603485
17554261
17554260
17529974
17478679
17478681
17463249
17434869
17053149
17053108
16614226
15761122
