# Supplementary material for: Contribution of Genome-Wide Association Studies to Scientific Research: A Bibliometric Survey of the Citation Impacts of GWAS and Candidate Gene Studies Published during the Same Period and in the Same Journals
Source: PLoS One. 2012 Dec 11;7(12):e51408. doi: 10.1371/journal.pone.0051408 (PMC3519865; doi:10.1371/journal.pone.0051408)
Supplement: Table S8 — PMID PUBMED identifiers of the 97 GWAS/candidate-gene study pairs. (XLS) [file pone.0051408.s008.xls]

## Sheet: Table S8
Table S8 PMID PUBMED identifiers of the 97 GWAS/candidate-gene study pairs
15761122	15761121
16252231	15986317
17053108	17053109
17068223	16909382
17293876	17206141
17434869	17496892
17401366	17401364
17401363	17401364
17478679	17847002
17478681	17357073
17529967	17293864
17460697	17603484
17529974	17293864
17554260	17676041
17529973	17293864
17611496	17503328
17658951	17496892
17668382	17603484
17641165	17496894
17618283	17618282
17603485	17401364
17660530	17660817
17634449	17847002
17632545	17676041
17618284	17618282
17804836	17804842
17934461	17618282
17952075	17236130
17982456	17982455
18204446	18059267
18204098	18059267
18252221	18252222
18282107	18989458
18264098	18199855
18369459	18369457
18264097	18199855
18264096	18199855
18385739	18618000
18311140	19073967
18369103	18989458
18372905	18703712
18372901	18703712
18488026	18488027
19165918	19165919
18711367	19020324
18711366	19020324
18760390	18953341
18758464	19165925
18849993	18488027
18981472	18488027
18836448	18438405
18997786	18176561
19118814	19286555
19079260	19576566
19169255	19680446
19169254	19680446
19169253	19680446
19151714	19270708
19136949	19286555
19197363	19118813
19300482	20018959
19219042	19330027
19198612	19214202
19198611	19214202
19198609	19198608
19287384	19287385
19270707	19249007
19198613	19730683
19426955	19576566
19330030	19330027
19458352	19732864
19430483	19219041
19609347	19219041
19525955	19119414
19503088	19898481
19483682	19855393
19483681	19855393
19714205	19732864
19706858	19106084
19578364	19578363
19571811	19118813
19491193	19578363
19684573	19759533
19779542	19836009
19767754	19767755
19767753	19767755
19749758	19759533
19749757	19759533
19734903	19286555
19734902	19286555
19734901	19251628
19734900	19060908
19838193	19838195
20041166	19935663
19915576	19846850
19915575	19846850
19915574	19098911
